# Supplementary material for: Enhancing Shape Sensing of Slender Medical Continuum Robot Using Carbon Nanotube Piezoresistive Fiber Bandage
Source: Cyborg Bionic Syst. 2026 Jun 24;7:0622. doi: 10.34133/cbsystems.0622 (PMC13291483; doi:10.34133/cbsystems.0622)
Supplement: Supplementary 1 — Discussions S1 to S4 Figs. S1 to S8 Movie S1 [file cbsystems.0622.f1.zip]

Archive with 2 entries (2 files):
- Supplementary Material.docx
- supplementary video.mp4
